# Supplementary material for: Vitamin B6, B12, and Folate’s Influence on Neural Networks in the UK Biobank Cohort
Source: Nutrients. 2024 Jun 27;16(13):2050. doi: 10.3390/nu16132050 (PMC11243472; doi:10.3390/nu16132050)
Supplement: Supplementary file 1 [file nutrients-16-02050-s001.zip]

Archive with 1 entries (1 files):
- nutrients-3056878-supplementary.pdf
